# Supplementary material for: Characterization of the Bacterial Composition of 47 Fermented Foods in Sweden
Source: Foods. 2023 Oct 19;12(20):3827. doi: 10.3390/foods12203827 (PMC10606000; doi:10.3390/foods12203827)
Supplement: Supplementary file 1 [file foods-12-03827-s001.zip]

Archive with 2 entries (2 files):
- Figure S1.PNG
- Supplementary_Tables_Foods_resubmission.xlsx
